# Supplementary material for: Synergistic effect of two human-like monoclonal antibodies confers protection against orthopoxvirus infection
Source: Nat Commun. 2024 Apr 16;15:3265. doi: 10.1038/s41467-024-47328-y (PMC11021552; doi:10.1038/s41467-024-47328-y)
Supplement: Supplementary file 4 — Source Data [file 41467_2024_47328_MOESM4_ESM.xlsx]

## Sheet: Figure 1
		Figure 1	% of initial weight
	Day+1	Days post infection	MV33												EV42												MV33+EV42 200+200ug												MV33+EV42 100+100ug						Infected untreated
		0	100	100	100	100	100	100	100	100	100	100	100	100	100	100	100	100	100	100	100	100	100	100	100	100	100	100	100	100	100	100	100	100	100	100	100	100	100	100	100	100	100	100	100	100	100	100	100
		1	96.7	99	98.9	99.5	98.3	99.5	100	100	100.5	101.9	100.6	100.5	99.5	100	101	100	99.5	106	94.6	96	98.4	100.5	98.5	92.2	101.9	104	100.5	104.3	100	99.5	100.5	97	100	98.4	100	96.6	100.6	100	102.6	102.6	102	103.2	95.5	98.9	98.3	99.5	102
		2	101.4	101	102.1	102.4	102.8	102.2	99.5	99.4	100	102.4	99.4	105.3	103.7	103	104.5	101.6	101.8	106.5	95.1	98	97.9	101.1	101.5	97.9	100.9	103	102	103.8	102.1	102	101.1	97.6	104.9	99	99	98	100	103.2	103.7	104.6	104.4	107.4	103.9	101.6	100.6	104.1	101
		6	99	97.9	97.4	101.9	109	98.4	98.5	100	102.7	105.3	101.7	105.9	102.8	101.5	107.4	101.6	103.2	106	95.1	99	99	100	101.5	95.3	106.6	104.5	109.5	110.8	105.3	98.5	97.9	93.9	100.5	96.4	97.4	95.1	102.3	101.4	106.3	104.1	100.5	106.5	106.7	100	99.4	105.2	100
		7	95.7	93.3	100	104.9	110.2	95.7	103.5	103.4	102.2	104.9	100.6	102.7	101.9	97	111.9	103.1	101.8	107.1	94.1	100	101.6	103.3	102.5	96.4	107	107.5	110.6	108.6	104.7	101	100	93.9	102.4	101	102.6	99.5	105.3	104.6	110.6	105.6	103.4	106.5	101.7	94.1	97.7	100	101
		8	91.4	90.7	94.7	99.5	105.6	89.7	105	99.4	98.4	100.5	100	99.5	100.5	91	109.9	102.1	100	101.6	97.3	105.5	101.6	104.4	108	100	101.4	105	108	106.5	99.5	96.6	102.7	94.5	107.8	103.6	102.6	97.1	95.9	101.9	99.5	99.5	103.4	102.3	96.1	88.2	94.9	95.9	96.6
		9	85.6	84.5	90.5	95.1	99.4	85.9	100	96.6	96.7	97.6	98.9	95.2	96.3	84.9	107.9	93.8	94.6	95.7	96.2	103	100.5	107.7	107	96.9	93.9	95	102	98.9	90	89.2	94.7	93.3	105.4	107.3	101.5	96.1	86	91.7	91	89.7	91.6	94	90.4		88	91.2	90.1
		10	80.9	80.3	86.8	90.8	94.4	82.2	92.5	89.3	90.2	93.2	95	89.8	91.2	80.9	101	89.1	91.4	91.3	90.3	93.5	92.7	100	97.5	90.6	88.3	91.5	96.5	92.5	84.7	84.8	86.6	86.7	97.1	100.5	93.8	89.7	80.1	86.6	85.2	84.1	85.7	88.9					86.7
		11	76.6	73.6	82.6	85	88.7	79.5	89	84.2	86.4	89.3	91.1		85.6	76.4	94.1	83.9	86.9	84.8	86.5	89.5	88	95.1	93	86.5	84	85	90.5	87.6	78.9	79.9	82.9	81.8	94.1	92.2	89.2	85.8	76.6	80.1	82	79	80.8	83.3
		12	73.2		78.9	80.1	83.1	75.7	83	79.1	82.6	85	84.9		81.9	72.4	89.6	79.7	81.1	83.7	82.7	86.5	83.3	90.7	86.5	83.3	81.2	77.5	85.9	84.9	81.6	75.5	77.5	78.2	99.5	91.7	85.1	80.9	77.2	79.2	85.2	76.9	78.8	79.2
		13	71.3		74.2	81.6	78	71.4	79	74	78.8	80.6	85.5		84.2	71.9	93.6	78.6	81.1	88	78.4	89.5	80.2	90.2	84.5	78.1	85.4	88.5	84.9	86.6	84.7	73.5	74.3	75.2	102.9	96.4	89.2	76.5	77.8	90.3	89.4	81	80.3	77.8
		15	73.7		65.8	93.2	78	68.1	81		75.5	78.6	89.9		92.1	79.4	101	87	84.2	97.8	74.1	92.5	82.3	94.5	87	77.6	94.4	99	93	95.7	94.2	86.8	74.9	70.9	103.4	99	94.4	75	81.9	95.8	96.8	88.2	83.3	88.9
		20			84.7	101.9	97.7	79.5	86.5		78.8	81.1	96.6		100	92	104	95.3	95.9	103.8	71.9	96	88	98.4	92.5	80.2	101.9	102	105	105.9	104.2	94.6	80.2	66.1	102.9	103.1	99.5	75.5	97.1	98.6	98.4	95.4	102	100.5
	Day+2	Days post infection	MV33						EV42						MV33+EV42						VIG						BLN12
		0	100	100	100	100	100	100	100	100	100	100	100	100	100	100	100	100	100	100	100	100	100	100	100	100	100	100	100	100	100	100
		1	101.6	94.9	93.3	94	100	96.9	98.5	99	99.5	101.6	102	101	102.6	102.1	103.1	103.9	103	98.1	96.8	100	98.9	101.6	100	100.5	98.5	100	99.5	99	96.9	100
		2	98.4	102.1	101.2	94.5	103.4	99.5	99.5	100.5	100.5	103.7	103.4	101	102.6	103.2	103.6	107.4	103.5	101	101.4	99.5	100.5	102.1	103.3	101.5	100	98.9	99.5	101.6	100	104.1
		3	103.3	104.1	102.4	100	101.7	100.5	99.5	105	102.1	104.2	106.9	102.9	103.1	102.7	104.6	106.9	105.1	102.9	103.7	102.9	103.8	102.7	105.3	102	102.1	102.3	103	104.7	102.6	107.3
		6	102.7	106.7	101.2	96.5	104	100	94.5	104.5	103.2	103.1	104.9	104.3	106.8	108	105.6	108.9	109.1	105.3	103.2	101	101.6	102.7	105.7	104	103.1	103.4	105.4	99.5	105.2	106.2
		7	100.5	106.7	101.2	95.5	102.9	98.4	94	105	103.2	105.2	106.4	104.3	109.1	108	106.7	109.9	110.1	105.8	102.8	100.5	101.1	98.9	106.2	106.9	100.5	97.2	100	93.2	101	101
		8	97.3	109.7	100.6	89.4	105.1	96.9	88.9	103	98.9	105.8	103.4	99	108.4	106.9	104.6	111.8	110.1	105.3	98.6	95.1	101.6	96.3	103.8	106.4	97.9	91	94.6		95.9	94.8
		9	90.8	107.7	96.3	94.5	100.6	93.2	84.4	98.5	93	99	98.5	92.8	107.3	100.5	104.1	106.4	105.6	99	92.6	90.2	97.3	90.9	97.6	102.5	94.8		90.6		93.3
		10	85.3	106.2	91.5	88.9	94.9	89.5	80.4	94	89.3	92.7	91.7	87	104.2	94.7	99.5	102.5	99.5	94.7		85.8	93.4	85.6	92.3	97.5
		11	81.5	108.2	86.6	85.4	89.7	84.3	80.4	90	85.6	88	86.3	82.6	103.1	89.4	94.9	99.5	95.5	91.3		82.8	86.9	81.8	90	93.1
		12	77.7	108.2	80.5	79.9	94.9	81.2	75.9	85.5	80.7	81.7	81.9	78.7	103.1	84	88.7	99.5	88.9	86.1		78.9	83.1	81.3	85.2	88.1
		13	82.1	110.3	78.7	78.9	100.6	75.9	70.9	84	76.5	79.6	85.3	82.6	104.7	81.4	83.1	101.5	87.9	89.4		75	77	78.1	92.8	80.7
		14	89.7	110.8	82.3	83.4	102.3	71.7	65.3	83	82.9	84.3	93.1	81.6	108.4	88.8	84.1	104.4	89.4	93.8		76.5	77	77.5	96.2	77.2
		15	94.6	109.7	89	90.5	104	73.3	63.8	89	92	90.6	94.1	92.3	109.4	96.8	90.8	105.9	98	102.4		85.8	89.6	77.5	98.6	74.8
		16	96.2	110.8	95.1	90.5	104.6	79.1	63.8	92.5	97.3	92.1	99.5	92.8	108.4	101.6	93.8	108.9	99.5	102.4		86.3	91.8	78.6	98.6	78.7
		23	106	111.3	106.1	98.5	109.7	103.7	78.9	98.5	102.1	105.8	103.4	106.8	112.6	107.4	102.1	112.3	107.1	106.3		101.5	108.7	103.2	105.7	104.5
	Day+3	Days post infection	MV33						EV42						MV33+EV42						VIG						BLN12
		0	100	100	100	100	100	100	100	100	100	100	100	100	100	100	100	100	100	100	100	100	100	100	100	100	100	100	100	100	100	100
		1	100.9	103.3	103.7	100.5	99.4	101.5	101.7	101.7	102.3	101.6	103.6	104.1	101.5	101.6	101.4	100.5	101	98.4	98.5	97.6	97.4	102.3	95.4	99.5	100.5	97.8	99.1	101	98.2	97.4
		2	102.3	102.8	107.4	101.9	102.2	103.6	103.9	104.6	101.8	105.4	106	103.7	102	103.2	103.8	103.8	104.6	101.1	100.5	101.9	101.5	102.8	98.6	101.1	100.9	100.5	98.1	101.5	99.1	102.1
		3	106.5	103.9	110.1	106.8	105.6	106.1	106.1	103.5	105.4	105.9	106.5	103.7	104.5	104.7	107.2	104.9	105.1	103.2	101.5	103.4	104.1	102.8	100.9	102.7	103.8	104.4	98.6	102.6	100.9	103.2
		6	103.2	101.1	108.3	105.8	103.4	104.6	113.8	105.2	108.1	108.6	107.1	108.8	105	108.4	109.6	106.5	108.7	109.1	105.4	102.4	100.5	102.8	95.9	103.2	98.6	100	96.2	99	100	99.5
		7	100.9	103.3	109.2	104.4	103.4	103.6	114.4	104	110.8	109.2	108.3	110.1	108.5	109.5	109.1	105.4	111.2	107.5	102.9	97.1	95.9	99.4	90.9	103.7	95.3	95.1	92	95.4	97.3	96.3
		8	97.7	103.9	106	102.9	101.1	99	108.8	98.8	107.7	107.6	106	106.9	102.5	106.3	108.2	102.2	105.1	103.7	99.5	93.3	90.3	96	87.2	102.7	89.2	89	88.2	91.3	92.3	92.6
		9	93.5	98.9	101.8	96.1	97.2	93.9	102.2	93.1	104.1	102.2	110.1	110.6	93.5	97.4	110.6	94.6	98	95.7	92.6	89.9		90.9		97.9		84.6			86.9	88.4
		10	88	93.4	94.9	90.3	88.8	89.8	96.1	90.8	97.7	96.2	105.4	104.1	87.6	93.7	109.1	89.1	92.9	92	87.3			86.9		93.6						85.2
		11	86.6	90.6	92.6	86.9	87.7	88.3	94.5	85.5	93.7	91.4	106.5	101.8	84.1	92.1	105.3	84.8	88.8	87.2	85.3			83.5		89.3						85.2
		12	82	84.5	87.1	81.6	92.2	84.8	91.2	81.5	90.1	86.5	105.4	106	83.1	91.1	102.9	81	85.2	84				80.7		84.5						84.1
		13	80.2	80.1	83.9	83.5	96.6	88.3	100.6	76.3	95.5	90.8	107.1	104.6	84.1	98.4	100	81.5	84.7	82.9				86.9		79.1						85.2
		14	81.6	85.1	84.3	90.3	101.1	95.9	102.8	74	99.1	97.8	107.1	106.5	89.6	99.5	101.4	85.9	88.3	87.2				94.3		78.6						82
		15	86.2	92.3	91.7	96.6	102.2	99	108.3	68.8	100.5	102.2	109.5	107.4	97	106.8	106.7	92.4	95.9	95.7				98.3		83.4						84.7
		16	90.3	95.6	95.9	95.6	102.8	101	106.1	69.9	103.6	104.9	109.5	106.5	99.5	104.7	107.2	95.7	99.5	100				98.9		87.2						86.2
		23	100.6	105	106.2	104.7	102.3	100.6	106	111.3	106.1	98.5	109.7	103.7	106.9	102.5	105.8	109.5	102.8	103.8				108.5		110.2						105.3
	Day+4	Days post infection	MV33						EV42						MV33+EV42						VIG						BLN12
		0	100	100	100	100	100	100	100	100	100	100	100	100	100	100	100	100	100	100	100	100	100	100	100	100	100	100	100	100	100	100
		1	94.4	97.3	96	95.4	98.8	95.2	96	98	92.1	94.4	97.5	98	96.3	99.4	96.6	97.1	100	99.4	97	94.6	102.3	98.4	95.4	98.8	92.1	97.5	97.7	96.4	97.4	98.2
		4	102.2	104.3	100	103.4	102.9	97	103.4	98	92.7	103.9	100.6	100	101.6	102.9	102.9	101.2	103.8	106.1	104.2	106	106.9	100.5	102.3	104.8	95.2	102.5	104.1	102.6	98.4	107.1
		5	104.5	101.1	100.6	105.2	107.6	100	103.4	96.7	87.2	105	98.1	99.3	105.8	101.7	105.2	103.5	105.5	111	108.5	103.6	106.9	100.5	103.4	109	100.5	103.7	106.4	105.2	102.1	107.7
		6	103.9	104.3	99.4	104	104.7	97	100	96.1	87.8	103.9	95.5	98.7	106.8	105.8	110.3	106.9	107.7	111.6	104.8	105.4	108.1	100	99.4	109	98.4	101.8	105.8	103.6	101	101.2
		7	102.2	105.3	98.9	104	102.9	95.2	103.4	92.1	87.8	101.7	93.6	98.7	104.7	108.7	112.6	109.8	109.3	112.2	98.8	99.4	106.9	92.2	93.1	106.6	95.8	97.5	101.2	102.6	99	101.2
		8	95.5	101.6	93.2	97.7	98.8	94	104.6	88.2	81.7	100.6	90.4	94	99	100.6	110.3	108.1	102.2	109.8	93.3	93.4	99.4	85.9	86.8	99.4	89.9	89	94.7	100.5	92.1	92.9
		9	89.9	98.4	86.9	92	93.6	92.2	97.1	83.6	74.4	96.6	86	88.7	95.3	96.5	103.4	100.6	97.8	101.8	88.5		93.1			94	86.2	84.7	88.3	96.9	88
		10	84.4	92	81.8	87.4	87.7	85	90.3	78.3		90.5	80.9	82.8	88.5	91.3	96.6	93.1	92.3	95.7			86.7			88.6			83	91.7
		11	80.4	89.9	77.8		82.5	78.4	92			86	77.1	79.5	83.2	87.3	90.2	90.2	87.4	92.7			82.1			85.5			78.4	89.6
		12	77.1	84	74.4		77.8	73.7	91.4			81	72.6	76.8	79.1	85	90.8	93.1	89.1	88.4						83.1			78.4	86.5
		13	72.6	82.4	69.3		76.6	66.5	97.1			76	68.2	78.1	73.3	84.4	96	100	89.6	89						79.5			77.8	82.3
		16	77.7	94.7	71.6		76		104			69.3	62.4	80.8	67	97.7	103.4	105.8	97.8	101.8						75.3			74.9	74.5
		19	87.2	105.9	68.2		86.5		113.1			79.9	69.4	80.1	71.2	101.2	107.5	107.5	100.5	111										70.8
		21	96.1	111.7	66.5		96.5		118.3			89.4	77.1	79.5	78	105.2	111.5	111.6	104.9	111
		23	103.9	117.6			107		118.9			98.3	80.3	75.5	87.4	110.4	117.2	111	109.8	113.4
	Day+5	Days post infection	MV33						EV42						MV33+EV42						VIG						BLN12
		0	100	100	100	100	100	100	100	100	100	100	100	100	100	100	100	100	100	100	100	100	100	100	100	100	100	100	100	100	100	100
		1	96.4	100	101.6	93.9	93.3	98.8	102.8	97.8	93.9	102.2	100	103	100	101.2	100.5	102.5	98.4	100.6	98.2	99.5	96.8	98.7	99.4	100	98.4	99	100.6	97.2	100.6	89.7
		4	96.4	109	107.1	107.3	100	102.4	109.4	97.8	102.4	107.2	108	106.1	107.7	107.4	105.8	106.9	103.2	107.1	101.8	105.3	108.6	103.1	109.5	105.2	104.4	106.8	111.9	103.4	107.2	94.6
		5	97.6	109.6	106.6	114	98.3	107.1	108.9	98.3	100.6	108.3	108	109.1	110.5	107.4	110	113.1	107.9	108.3	104.8	105.3	115.7	105.7	110.1	106.4	106	110.4	110.7	103.4	104.4	97.3
		6	97.6	105.4	106	112.8	92.7	106.5	108.9	97.8	95.2	109.4	108.6	107.3	109.4	109.2	110.5	114.4	108.9	108.3	101.8	103.2	113	104.4	107.7	105.2	103.8	106.8	111.3	101.7	103.3	97.3
		7	91.1	101.8	98.4	109.1	86	102.9	107.2	92.7	89.7	108.9	103.4	104.3	110.5	106.7	112.1	119.4	107.4	105.3	96.4	94.2	105.9	100.6	101.8	100	97.3	103.1	103	93.8	94.4	89.7
		8	86.4	98.2	100	99.4	81.5	100.6	106.7	87.2	84.8	111.1	101.1	103	107.2	105.5	112.6	115	101.6	104.1	91	89.5	98.9	94.3	97.6	95.3	90.7	96.4	95.8	87.1	87.8	83.2
		9	82.2	91.6	95.6	93.3		94.1	102.8	81.6	81.8	108.9	96	97.6	101.7	99.4	103.7	106.9	94.7	97.6	84.3			86.8	91.1	89.5		91.7		84.8
		10		86.7	92.3	88.4		88.8	96.1	77.1		96.7	89.7	90.2	96.7	92.6	95.3	98.8	89.5	91.7								84.9
		11		86.1	89.6	84.1		84.1	91.1			91.7	85.1	85.4	92.8	87.7	94.7	98.1	85.3	85.2								79.2
		12		84.9	91.2	82.9		78.8	85.6			85.6	78.3	81.1	87.3	82.8	97.4	98.1	81.6	79.9								74.5
		13		85.5	96.2	86.6		80	81.1			87.8	73.7	77.4	82.9	77.9	103.2	108.8	75.8	78.1								72.9
		16		87.3	96.2	83.5		75.3	92.2			102.8	70.3	82.9	87.3	79.1	110	109.4	75.8	84.6
		19		81.9	101.1	84.1		74.7	106.1			112.2	85.7	97.6	96.1	96.9	114.7	115.6	88.4	97.6
		21		79.5	106	92.1			111.7			115	96.6	107.9	107.2	101.8	112.1	117.5	97.9	105.9
		23		78.9	108.8	98.8			112.8			112.8	105.1	112.8	108.3	108	112.1	118.8	106.8	108.9
[truncated: 12 more columns]

## Sheet: Fig. 2
	Figure 2	Signal/noise
Treatment day+3	Day post infection	MV33				EV42				MV33+EV42				VIG				BLN12
	4	10.4	6.04	7.46	20.8	18.3	5.19	3.23	11.5	144	20.3	15.6	35.8	33.1	12.6	42.2	13.7	16.2	43.7	4.33	2.61
	6	91.5	21.6	25.9	201	20	17.5	24.1	14.6	18	12.4	3.89	10.6	79.5	22.5	13.9	121	361	73.7	150	256
	8	27	42.3	174	97.8	23.1	8.62	2.69	28.1	6.99	3.22	47.7	3.33	22.2	179	302	299	432	982	99	111
	10	267	16.9	41.6	147	16.4	26.8	1.72	1.52	2.1	8.87	2.34	1.45	75	21.4	55.4	751			870
	12	0.729	5.33	17.8	2.17	0.703	0.707	1.29	1.68	1.26	0.82	1.02	0.7	2.43	23.8	57.5	13.1
	14	305	2.23	1.95	25.7	1.07	0.685	0.613	0.695	0.748	0.728	0.633	0.61	2.16	2.23	26.5	88.7

## Sheet: Fig. 3
	Figure 3	Signal/noise
Treatment day+5	Day post infection	BLN12				MV33				EV42				MV33+EV42				VIG
	6	165	48.1	130	19.6	148	70.7	26.8	222	31.8	40.3	24.5	51.5	5.52	31.9	45.4	43.1	85.3	59.1	58.6	237
	8	84.8	1180	114	50	1140	56.2	92.5	364	196	294	165	227	118	111	38.7	123	84.2	92.1	512	126
	10		361		187	526	50.1	104	601	81.3	45.3	6.43	23.9	2.59	1.58	8.6	2.49		243	363
	12	439	2.88	12	16.1	6.18	35.3		218	230	246	65.7	111	0.836	0.533	1.08	3.27	0.771	12.5	52.4	3.79
	14		0.862		1.74	1530	2.31	0.916		1.37	0.877	0.642	0.943	0.485	0.535	0.584	0.452		9.73

## Sheet: Fig. 4
	Figure 4	pfu/gr tissue
spleen day +3	MV33	EV42	MV33+EV42	VIG	BLN12
	819.672	6578948	507.614	7000000	192307700
	68121700	353.774	154.321	9750000	484693900
	8687500	4550000	949.367	9750000	85714290
	371622	307018	<50	21250000	195652200
spleen day +5	MV33	EV42	MV33+EV42	VIG	BLN12
	57352940	444938800	5912162	234375000	352941200
	135833300	72297300	7395288	12500000	73717950
	15000000	210820900	6353306	74443720	100261600
	42500000	98557700	43711660	238636400	172532800
Liver day +3	MV33	EV42	MV33+EV42	VIG	BLN12
	<500	<500	<500	450.45	4541864
	2262	<500	<500	6833.71	58049540
	782.473	<500	<500	281893000	55041.5
	<500	<500	<500	2484958	1988636
Liver day +5	MV33	EV42	MV33+EV42	VIG	BLN12
	90000	953453	<500	43516100	159574500
	29072.7	595.238	<500	33246.7	60150.4
	3693.18	37931	<500	10758.9	371916
	6436.57	6914.89	<500	1695736	610699
Lung day +3	MV33	EV42	MV33+EV42	VIG	BLN12
	34848480	29560810	18145160	17177420	128597100
	16710300	20061730	44326240	12896830	26973680
	12690840	33514490	17979450	110449700	15486730
	19622090	11501380	2490040	131987600	156730800
Lung day +5	MV33	EV42	MV33+EV42	VIG	BLN12
	8189655	36111110	30708660	40680470	24786320
	57823130	60763890	5582525	41129030	25735290
	4596774	137096800	4667722	8433735	51000000
	5691057	14989840	63144330	66558440	29605260

## Sheet: Fig. 5
			Figure 5	% of initial weight
	Day+2		dpi	MV33+EV42 100+100ug				Infected untreated
			0	100	100	100	100	100	100	100	100
			2	98.3	103.6	100	100.8	100	102.5	99.1	97.6
			4	97.5	98.2	103.2	102.5	97.4	103.4	100	100
			6	100	103.6	100	102.5	81.7	86.4	88.9	93.7
			8	100.8	105.4	100.8	99.2	76.5	82.2	86.3	93.7
			10	106.6	105.4	102.4	103.3	80	83.1	82.9	91.3
			12	107.4	108.9	102.4	104.2		79.7	79.5	77.8
			14	106.6	108	102.4	103.3		77.1		76.2
			16	109.1	109.8	106.3	104.2		75.4		83.3
			20	109.1	114.3	113.5	107.5				88.1
			dpi	MV33+EV42 100+100ug Day+3						MV33+EV42 100+100ug Day+4						MV33+EV42 100+100ug Day+5						Infected untreated
	Day+3/+4/+5		0	100	100	100	100	100	100	100	100	100	100	100	100	100	100	100	100	100	100	100	100	100	100	100	100
			1
			2							98.3	100.9	98.3	99.2	100	98.3
			3	97.5	100	100.9	100	99.2	100.9							99	97.5	101.7	100.9	100	98.4	98.3	95.7	94.9	100	100.9	99.1
			4							91.5	101.8	91.5	93.4	99.1	89.2
			5	84.3	90	94	97.6	90.3	100.9							85	92.6	97.4	96.5	94.1	94.3	95.7	88	95.7	92.7	94.7	87.2
			6							81.2	93.9	82.1	83.5	86.2	78.3
			7	83.5	88.3	96.6	96.7	95.2	98.3							78	83.5	93	86.1	86.4	85.2	83.8	81.2	83.8	82.6	83.3	76.1
			8							77.8	97.4	87.2	90.9	91.4	80.8
			9	91.7	93.3	96.6	99.2	99.2	98.3							74	87.6	98.3	93.9	93.2	94.3	87.2	84.6	83.8	86.2	87.7	74.3
			10							79.5	98.2	92.3	95	97.4	88.3
			11	95	94.2	97.4	99.2	96.8	96.6	80.3	99.1	94.9	98.3	100.9	95.8	72	96.7	100.9	100	98.3	100	95.7	82.9	88	93.6	93	76.1
			12
			13	97.5	96.7	100	100.8	96	99.1	68.4	98.2	94.9	99.2	99.1	97.5		101.7	102.6	103.5	102.5	100.8	100	75.2	96.6	94.5	96.5	68.8
			14
			15	100	95.8	100	103.3	97.6	100		100.9	94.9	96.7	96.6	95		101.7	103.5	100	101.7	103.3	102.6		100	96.3	96.5
			16
			17
			18
			19	100	95.8	100	100	98.4	100								104.1	106.1	98.3	104.2	104.1	103.4		101.7	97.2	100.9
			20
			21
			22
			23	104.1	100	104.3	104.9	104.8	104.3		102.6	100	100	99.1	98.3		107.4	103.5	102.6	105.9	105.7	106		103.4	103.7	103.5

## Sheet: Supp. Fig. 1
		Supp. Figure 1		% of initial weight
		Days relative to infection	MV33+MV42 (100μg+100μg)						Infected untreated
		0	100	100	100	100	100	100	100	100	100	100	100	100
		1	93.4	100	98.3	96.7	93	96.5	97.6	99.5	99.5	98.5	99.4	101.8
		4	98.4	102.8	104.4	107.2	103.5	112.4	102.4	102.7	107	103.6	106.8	104.7
		5	101.6	104.5	106.1	108.8	101.7	101.2	104.2	104.8	107.5	102	105.7	103
		6	95.6	96.6	103.3	106.6	104.7	95.3	97.6	103.8	105.9	96.9	107.4	104.7
		7	89.6	91.5	97.2	102.8	97.1	89.4	89.7	103.2	101.6	92.9	100.6	100
		8		85.9	90	98.3	90.1	84.1		97.8	97.3	88.8	92	94.1
		9		80.8		94.5	84.3			93	88.2	84.7
		10		78		90.1				85.5		81.1
		11				84.5				81.7		77
		12				80.1				78		73.5
		13				81.2				80.1		70.4
		16				87.8				81.7		78.1
		19				103.3				82.8		90.3
		21				110.5				79.6		101
		23				110.5				80.6		104.6
